# Supplementary material for: The Human PDZome 2.0: Characterization of a New Resource to Test for PDZ Interactions by Yeast Two-Hybrid
Source: Membranes (Basel). 2023 Aug 17;13(8):737. doi: 10.3390/membranes13080737 (PMC10456741; doi:10.3390/membranes13080737)
Supplement: Supplementary file 1 [file membranes-13-00737-s001.zip]

Archive with 1 entries (1 files):
- membranes-2515547-supplementary.pdf
